# Supplementary material for: Adhesive and Self-Healing Polyurethanes with Tunable Multifunctionality
Source: Research (Wash D C). 2022 Oct 26;2022:9795682. doi: 10.34133/2022/9795682 (PMC9639449; doi:10.34133/2022/9795682)
Supplement: Supplementary Materials — Table S1: composition and nomenclature of the PUs. Figure S1: 1H NMR spectra of (A) PU-PTMEGs and (B) C-PU-PTMEGs. Deuterium DMSO was used as the solvent of PU-PTMEG (0.65 K), C-PU-PTMEG (0.65 K), C-PU-PTMEG (1 K), and C-PU-PTMEG (2 K). Deuterium chloroform was used as the solvent of PU-PTMEG (1 K) and PU-PTMEG (2 K). (C) 1H NMR spectra and integrals of C-PU-PTMEGs between 6.2 and 7.5 ppm. Figure S2: FT-IR spectra of PU-PTMEG. Table S2: GPC results and degree of microphase separation of PU-PTMEG. Table S3: GPC results, catechol content, and degree of microphase separation of C-PU-PTMEGs. Figure S4: changes of the FI-TR spectrum of C-PU-PTMEGs with an increasing temperature in the range of 1150 to 1350 cm−1 and 3200 to 3550 cm−1, respectively. Figure S3: FT-IR spectra of C=O absorbance of PUs in the region of 1680-1770 cm−1. Detailed description of peaks is supplied in Table S4. Table S4: carbonyl group assignments and band percentage areas of the PUs in FT-IR. Figure S5: (A) XRD spectra of the PU-PTMEG. (B) Tanδ curves of the C-PU-PTMEGs in DMA with a range of -90 to 90°C temperature. Figure S6: (A) energy loss and (B) change of elastic modulus of C-PU-PTMEGs in successive loading-unloading cycles at a tensile rate of 100 mm min−1. Figure S7: photos of the cross-hatch tests after 5 min of 3 M tape treatment. Video S1: the joint bonded two pieces of 316L SS with a C-PU-PTMEG (1 K) film for one day can withstand a weight of 32 kg. Video S2: video of C-PU-PTMEG (0.65 K) healing in air for one minute after being cut into two pieces. Video S3: video of C-PU-PTMEG (1 K) healing in air for one minute after being cut into two pieces. Video S4: video of C-PU-PTMEG (2 K) healing in air for one minute after being cut into two pieces. Figure S8: a 200 g weight-bearing test was performed when repairing for 5 h at 37°C. Figure S9: the swelling rate of C-PU-PTMEGs in PBS solution at 37°C for different time. Figure S10: comparison of (A) tensile strength and (B) breaking elongation [file 9795682.f1.zip]

Archive with 5 entries (5 files):
- Supplementary Information (Clean Version).docx
- Video S1.mp4
- Video S2.mp4
- Video S3.mp4
- Video S4.mp4
